# Supplementary material for: Expression Differences of Pigment Structural Genes and Transcription Factors Explain Flesh Coloration in Three Contrasting Kiwifruit Cultivars
Source: Front Plant Sci. 2017 Sep 1;8:1507. doi: 10.3389/fpls.2017.01507 (PMC5586210; doi:10.3389/fpls.2017.01507)
Supplement: Supplementary file 3 [file Table_1.xlsx]

## Sheet: Table S1
	Table S1 The sampling date of four kiwifruit cultivars in 2015.
	Cultivars	Pollinating dates	25 DAP	45 DAP	65 DAP	85 DAP	105 DAP	125 DAP	145 DAP	155 DAP	170/190 DAP
	Hongyang'	2017-04-30	2017-05-25	2017-06-15	2017-07-07	2017-07-26	2017-08-16	2017-09-05	2017-09-23	2017-10-02	2017-10-17
	Jinnong-2'	2017-05-01	2017-05-25	2017-06-15	2017-07-07	2017-07-26	2017-08-16	2017-09-05	2017-09-23	2017-10-02	2017-10-12
	Hayward'	2017-05-18	2017-06-12	2017-07-03	2017-07-24	2017-08-14	2017-09-05	2017-09-24	2017-10-15	2017-10-25	2017-12-05

## Sheet: Table S2
	Table S2. Primers used in this study
	Gene	Forward primer (5'-3')	Reverse primer (5'-3')
	Primers for real-time qPCR assay
	AcActin	TGCATGAGCGATCAAGTTTCAAG	TGTCCCATGTCTGGTTGATGACT
	CAO	ATCCGTTGGCACCTTGAA	GCGGCCCTCGTTTATTG
	RBCS	GTTACATGGGCCAAGAAAACT	TCAAACTCAAGGCAAGGGAT
	CBR	ATCGGATTCAAGTTATCAGGTG	GTTCGTCCCAGCATTGTTTAT
	GLUTR	CCGTTCCCACGATCAAGA	TGTCACTCCCGTCACATCTAAG
	PPH	TGGAGGTGCTGTGGGATGA	CAAAAGATGTTGCTGGATTGG
	PAO	TCCCGACCCCATTCCAA	TCAAAGGCGTCAGGCAAC
	SGR	ACAAGCGACTGTGAGATGCC	GGTTTAGGGTTTGGTTTTGG
	PDS	TGGAAGCAAGGGATGTTTTAG	GGTTCTGGACATTCGGGTAA
	ZDS	CCCATCCAAATCCCACG	CCCAAGAGCATAAGCAACAG
	PSY	CTGAGGGCTCTAACTGCTTCG	CGTCGTAAACCTTCTGCTCC
	CRTISO	ATTGGAAGCAGTTGGGTGTAA	AAATGCCTGTCGCAGAGC
	LCY-β	ATCCCTCGCCACTTTCTATG	TCTTTTCGGCTTACCCTACC
	LCY-ε	TCTCGGCGTGCCCTAAT	TAAGTCCAACACTCAAGCCTAAC
	CCD	TGAAACCCAATCCCAGCAA	GCCATCACCGTCAAACCAG
	NCED	GCCCGATTGCTTCTGCT	GCTCACCGCCGTACTTTTC
	AcCHS	TTGTTTGGTGATGGTGCG	AGTTCCAGTCCGAGATGCC
	AcCHI	TCGGAGAAAGTGACGGAAAA	GGGGTGATTGGGTGAACAG
	AcF3H	TTTCTGAGCAACGGGAGG	CAATGGGCTTGGCTTCC
	AcF3'H	TACTCTATGCTCGTTGCTTTCT	GGTTCCCGATCAATGGC
	AcDFR	AAATGGCCCGAGTACAATG	CTGCAAGTATCAATGGCTCC
	AcANS	TCACACTGACGTTAGTGCCCTCACAT	AACGGCCCACGAGATCCGAA
	AcUFGT	GCCTTGCTCGCATTCCCGTTT	TCTCCTCCGCCATGTCGCTAGA
	AcMYBF110	GTATGGAGAAGGAAAGTGGCA	TTGGATGGTGGTGATGGC
	AcMYB5a	GGTCTGAGAAGCAACAACACGATGA	CACCAGCAGCAGGTACGATAATCC
	AcMYB5b	AGGTGCTTGGACGGCTATGGAA	TGGCTCTGTAGTATTGATGAAGACTTGG
	AcMYB5c	AGGACGAGGTGCTGGCGAAT	CGATGGAGGCGGAGGATGAGAT
	AcMYB3	TTCGGAGGCACGGTGTAGGAA	TGGTCATCTCTGGAACTGGAAGAATG
	AcbHLH1	AGACGATGACGATGACGACGAAGA	GGACGATGATGAGGACTCCAACCA
	AcbHLH2	GCTCCTCCGACCAACACCTACA	CCTCCACGATCCTCAACTTCCTCT
	AcbHLH3	ATTGGCGGAGAGGCGACGAA	AGTGTCTTGAGGTGTCTGTCTTGGA
	AcbHLH4	TCAGCAGCGTTGTTCCTTATGACA	ACAGAGTGAGCATCCAAGTTGAGAT
	AcbHLH5	CAGATGCCGAGTGGTATTACTTGGTT	AGCGAAGTCTTGATGTGTTGAATGAG
	AcWDR1	TCAACAACAGCAAGACCAGCGAAT	GGCGACCGAATATCCAATATCACAAC
	AcWDR2	TCCAGTGACTTCCTCCGCCTCT	TCGTAGATGATGGTTGAGTGCTCCTT
	NtActin	AATGATCGGAATGGAAGCTG	TGGTACCACCACTGAGGACA
	NtDFR	GCTGTTCATACCTCTTCTCCTC	GCTTGACCTTCTTGTTGTTCTC
	NtUFGT	GAGTGCATTGGATGCCTTTT	CCAGCTCCATTAGGTCCTTG
	Primers for CDS cloning
	AcMYBF110	CTTGGTGTAGTGTAGGATTATGGA	CTTAATCATCACCTAAGAGATCCC
	Primers for subcellular localization and transient overexpression assay
	AcMYBF110	XbaI-GCTCTAGAATGGAAAGTGTTACTTTAGGAG	BamHI-CGGGATCCATCATCACCTAAGAGATCCCG
	GFP	BamHI-ATGGGTAAGGGAGAAGAACT	KpnI-TTATTTGTATAGTTCATCCATGCC

## Sheet: Table S3
	Table S3 Correlation analysis
		Chlorophylls			h
		r	p value		r	p value
	Chlorophylls	1	0		0.953**	0.004
	CAO	-0.366	0.477		-0.16	0.763
	RBCS	-0.623	0.188		-0.541	0.268
	GLUTR	0.487	0.328		0.49	0.325
	CBR	0.139	0.794		0.117	0.823
	PAO	0.521	0.29		0.379	0.459
	PPH	-0.202	0.702		-0.165	0.755
	SGR	-0.956**	0.004		-0.843*	0.036

## Sheet: Table S4
	Table S4 Correlation analysis
		beta-carotene			h
		r	p value		r	p value
	PSY	-0.141	0.791		0.472	0.345
	PDS	0.172	0.745		0.683	0.136
	CRTISO	-0.163	0.759		0.386	0.45
	LCY-β	0.618	0.192		-0.815*	0.048
	LCY-ε	0.576	0.233		0.624	0.186
	CCD	-0.276	0.598		0.786	0.065
	NCED	0.553	0.256		0.643	0.169

## Sheet: Table S5
	Table S5 Correlation analysis
		h			anthocyanin
		r	p value		r	p value
	CHS	-0.23	0.375		-0.131	0.617
	CHI	0.275	0.286		-0.193	0.459
	F3H	0.045	0.863		-0.184	0.481
	F3'H	-0.411	0.102		0.511*	0.036
	DFR	0.43	0.085		-0.31	0.227
	ANS	0.256	0.322		-0.123	0.637
	UFGT	-0.929***	0.000		0.987***	0.000

## Sheet: Table S6
	Table S6 Correlation analysis
		anthocyanin			UFGT
		r	p value		r	p value
	MYBF110	0.550*	0.022		0.609**	0.009
	MYB5a	-0.424	0.09		-0.442	0.076
	MYB5b	-0.123	0.637		-0.138	0.598
	MYB5c	-0.241	0.351		-0.224	0.386
	MYB3	-0.226	0.384		-0.248	0.337
	bHLH1	0.053	0.839		0.017	0.949
	bHLH2	-0.055	0.835		-0.059	0.821
	bHLH3	-0.211	0.415		-0.212	0.413
	bHLH4	-0.269	0.296		-0.263	0.307
	bHLH5	-0.3	0.242		-0.313	0.221
	WDR1	-0.174	0.504		-0.187	0.474
	WDR3	-0.061	0.816		-0.056	0.831
